# Supplementary material for: Layout-aware text extraction from full-text PDF of scientific articles
Source: Source Code Biol Med. 2012 May 28;7:7. doi: 10.1186/1751-0473-7-7 (PMC3441580; doi:10.1186/1751-0473-7-7)
Supplement: Additional file 2 — Sample block classification rule file ‘epoch_7Jun_8.drl’. This file contains the rules for block classification for PLoS Biology articles in issue 7 from June to those in issue 8 in DROOLS format. This rule-file can be used in conjunction with the LA-PDFText application available at http://code.google.com/p/lapdftext/ [file 1751-0473-7-7-S2.drl]

#created on: Jul 30, 2010
package edu.isi.bmkeg.pdf.classification.rules

#list any import classes here.

import edu.isi.bmkeg.pdf.features.ChunkFeatures;
import edu.isi.bmkeg.pdf.model.ChunkBlock;

#declare any global variables here

global ChunkBlock    chunk;


rule "Title"
	activation-group "blockClassification"
	salience 4
	when
		    ChunkFeatures(pageNumber==1)
		     ChunkFeatures(mostPopularFontSize==20)
		  
		    eval(chunk.getNumberOfLine()<=6)
		    ChunkFeatures(allignedMiddle==true)
		   
	then 
		chunk.setType(chunk.TYPE_TITLE);
		
end

rule "Authors"
	activation-group "blockClassification"
	salience 4
	when
		    ChunkFeatures(pageNumber==1)
		     ChunkFeatures(mostPopularFontSize==10)
		   
		    eval(chunk.getNumberOfLine()<=6)
		    ChunkFeatures(allignedMiddle==true)
		
		    features:ChunkFeatures()
		    eval(features.isMatchingRegularExpression("^(Summ|[Aa]bst|SUMM|ABST)")==false)
	then 
		chunk.setType(chunk.TYPE_AUTHORS);
		
end


rule "Header"
activation-group "blockClassification"
salience 4
	when
		
		 eval(chunk.getNumberOfLine()==1)
		 ChunkFeatures(containingFirstLineOfPage==true)
	then
		 chunk.setType(chunk.TYPE_HEADER);
end

rule "Footer"
activation-group "blockClassification"
salience 4
	when
	    	
	    	eval(chunk.getNumberOfLine()==1)
	    	ChunkFeatures(containingLastLineOfPage==true)
		
	then
			chunk.setType(chunk.TYPE_FOOTER);
end 


rule "Abstract Heading"
activation-group "blockClassification"
salience 3
	when
			ChunkFeatures(pageNumber==1)
			
			
		    eval(chunk.getNumberOfLine()==1)
		    ChunkFeatures(allignedLeft==true)
		    features:ChunkFeatures()
		    eval(features.isMatchingRegularExpression("^(Summ|[Aa]bst|SUMM|ABST)")==true)
	then
            chunk.setType(chunk.TYPE_ABSTRACT_HEADING);
end


rule "Abstract body"
activation-group "blockClassification"
salience 1	
	when
	    	ChunkFeatures(pageNumber==1)
	    	
	    	  ChunkFeatures(mostPopularFontSize==9)
	    	ChunkFeatures(section=='abstract')
		
	then
			chunk.setType(chunk.TYPE_ABSTRACT_BODY);
end 


rule "Introduction Heading"
activation-group "blockClassification"
salience 3
	when
	    	 ChunkFeatures(mostPopularFontSize==10)
	    	 ChunkFeatures(allignedMiddle==false)
	    	 
	    	 features:ChunkFeatures()
		    eval(features.isMatchingRegularExpression("^(Intr|INTR)")==true)
		
	then
			chunk.setType(chunk.TYPE_INTRODUCTION_HEADING);
end 

rule "Introduction Body"
activation-group "blockClassification"
salience 1	
	when
	    	
	    	  ChunkFeatures(mostPopularFontSize==9)
	    	ChunkFeatures(allignedMiddle==false)
	    	ChunkFeatures(allignedWithColumnBoundaries==true)
	    	ChunkFeatures(chunkTextLength>25)
	    	(ChunkFeatures(section=="introduction")  or ChunkFeatures(section=="keywords") or ChunkFeatures(section=="abstract"))
	    	 
	    	
		
	then
			chunk.setType(chunk.TYPE_INTRODUCTION_BODY);
end 


rule "Introduction Subtitle"
activation-group "blockClassification"
salience 2	
	when
	    	 ChunkFeatures(mostPopularFontSize==10)
	    	eval(chunk.getNumberOfLine()<=2)
	    	
	    	ChunkFeatures(section=="introduction")
	    	
	    	
	then
			chunk.setType(chunk.TYPE_INTRODUCTION_SUBTITLE);
end


rule "Method Heading"
activation-group "blockClassification"
salience 3
	when
	    	 ChunkFeatures(mostPopularFontSize==10)
	    	eval(chunk.getNumberOfLine()==1)
	    	
	    	 
	    	features:ChunkFeatures()
	    	
		    eval(features.isMatchingRegularExpression("^(MATE|METH|Mate|Meth)")==true)
	then
			chunk.setType(chunk.TYPE_METHODS_HEADING);
end 

rule "Method Subtitle"
activation-group "blockClassification"
salience 2	
	when
	    	 ChunkFeatures(mostPopularFontSize==10)
	    	eval(chunk.getNumberOfLine()<=2)
	    
	    	
	    	ChunkFeatures(section=="methods")
	    	
	then
			chunk.setType(chunk.TYPE_METHODS_SUBTITLE);
end 

rule "Method Body"
activation-group "blockClassification"
salience 1	
	when
	    	ChunkFeatures(mostPopularFontSize==9)
	    	
	    	ChunkFeatures(chunkTextLength>10)
	    	ChunkFeatures(section=="methods")
	    	
	then
			chunk.setType(chunk.TYPE_METHODS_BODY);
end 


rule "Supporting Information Heading"
activation-group "blockClassification"
salience 3
	when
	    	 ChunkFeatures(mostPopularFontSize==10)
	    	eval(chunk.getNumberOfLine()==1)
	    	
	    	
	    	features:ChunkFeatures()
	    	
		    eval(features.isMatchingRegularExpression("^(Sup|SUP)")==true)
	then
			chunk.setType(chunk.TYPE_SUPPORTING_INFORMATION_HEADING);
end 

rule "Supporting Information Subtitle"
activation-group "blockClassification"
salience 2	
	when
	    	 ChunkFeatures(mostPopularFontSize==10)
	    	eval(chunk.getNumberOfLine()<=2)
	    	
	    	
	    	ChunkFeatures(section=="supportingInformation")
	    	
	then
			chunk.setType(chunk.TYPE_SUPPORTING_INFORMATION_SUBTITLE);
end 

rule "Supporting Information Body"
activation-group "blockClassification"
salience 1	
	when
	    	
	    	  ChunkFeatures(mostPopularFontSize==10)
	    	
	    	ChunkFeatures(chunkTextLength>10)
	    ChunkFeatures(section=="supportingInformation"||section=="references")
	    	
	then
			chunk.setType(chunk.TYPE_SUPPORTING_INFORMATION_BODY);
end 


rule "Result Heading"
activation-group "blockClassification"
salience 3
	when
	    	 ChunkFeatures(mostPopularFontSize==10)
	    	eval(chunk.getNumberOfLine()==1)
	    	ChunkFeatures(allignedMiddle==false)
	    	features:ChunkFeatures()
	    	
		    eval(features.isMatchingRegularExpression("^(Res|RES|OBS|Obs)")==true)
	then
			chunk.setType(chunk.TYPE_RESULTS_HEADING);
end

rule "Result Body"
activation-group "blockClassification"
salience 1	
	when
	    	ChunkFeatures(mostPopularFontSize==9)
	    
	    	
	    	ChunkFeatures(chunkTextLength>10)
	    	ChunkFeatures(section=="results")
	then
			chunk.setType(chunk.TYPE_RESULTS_BODY);
end

rule "Result Subtitle"
activation-group "blockClassification"
salience 2	
	when
	    	 ChunkFeatures(mostPopularFontSize==10)
	    	eval(chunk.getNumberOfLine()<=2)
	    	ChunkFeatures(allignedMiddle==false)
	    	
	    	 ChunkFeatures(mostPopularFontModifierBold==false)
	    	ChunkFeatures(section=="results")
	    	
	then
			chunk.setType(chunk.TYPE_RESULTS_SUBTITLE);
end 

rule "Reference Heading"
activation-group "blockClassification"
salience 3
	when
	          ChunkFeatures(pageNumber>1)
	    	 ChunkFeatures(mostPopularFontSize==10)
	    	ChunkFeatures(allignedMiddle==false)
	    	features:ChunkFeatures()
		    eval(features.isMatchingRegularExpression("^(Refe|REFE|Lite|LITE)")==true)
	then
			chunk.setType(chunk.TYPE_REFERENCES_HEADING);
end

rule "Reference Body1"
activation-group "blockClassification"
salience 1	
	when
	    	ChunkFeatures(mostPopularFontSize==7)
	    	ChunkFeatures(pageNumber>1)
	    	
	    	ChunkFeatures(chunkTextLength>10)
	    	ChunkFeatures(section=="references")
	then
			chunk.setType(chunk.TYPE_REFERENCES_BODY);
end

rule "Reference Body2"
activation-group "blockClassification"
salience 1	
	when
	    	ChunkFeatures(mostPopularFontSize==7)
	    	
	    	
	    	ChunkFeatures(chunkTextLength>10)
	    	ChunkFeatures(pageNumber>1)
	    	
	then
			chunk.setType(chunk.TYPE_REFERENCES_BODY);
end


rule "Discussion Heading"
activation-group "blockClassification"
salience 3	
	when
	    	 ChunkFeatures(mostPopularFontSize==10)
	    	eval(chunk.getNumberOfLine()==1)
	    	ChunkFeatures(allignedMiddle==false)
	    	features:ChunkFeatures()
	    	
		    eval(features.isMatchingRegularExpression("^(Disc|DISC)")==true)
	then
			chunk.setType(chunk.TYPE_DISCUSSION_HEADING);
end

rule "Discussion Body"
activation-group "blockClassification"
salience 1	
	when
	    	ChunkFeatures(mostPopularFontSize==9)
	    	
	    	ChunkFeatures(allignedMiddle==false)
	    	ChunkFeatures(allignedWithColumnBoundaries==true)
	    	ChunkFeatures(chunkTextLength>10)
	    	ChunkFeatures(section=="discussion")
	then
			chunk.setType(chunk.TYPE_DISCUSSION_BODY);
end

rule "Discussion Subtitle"
activation-group "blockClassification"
salience 2	
	when
	    	 ChunkFeatures(mostPopularFontSize==10)
	    	eval(chunk.getNumberOfLine()<=2)
	    	ChunkFeatures(allignedMiddle==false)
	    	
	    	ChunkFeatures(section=="discussion")
	    	 ChunkFeatures(mostPopularFontModifierBold==false)
	then
			chunk.setType(chunk.TYPE_DISCUSSION_SUBTITLE);
end


rule "Acknowledgement Heading"
activation-group "blockClassification"
salience 3	
	when
	    	
	    	eval(chunk.getNumberOfLine()==1)
	    	ChunkFeatures(allignedMiddle==false)
	    	features:ChunkFeatures()
		    eval(features.isMatchingRegularExpression("^(ACKN|Ackn)")==true)
	then
			chunk.setType(chunk.TYPE_ACKNOWLEDGEMENTS_HEADING);
end

rule "Acknowledgement Body"
activation-group "blockClassification"
salience 1
	when
	    	  ChunkFeatures(mostPopularFontSize==8)
	    	
	    	
	    	ChunkFeatures(chunkTextLength>10)
	    	ChunkFeatures(section=="acknowledgements")
	then
			chunk.setType(chunk.TYPE_ACKNOWLEDGEMENTS_BODY);
end

rule "Figure Legend 1"
activation-group "blockClassification"

	when
		  ChunkFeatures(mostPopularFontSize==8)

		features:ChunkFeatures()
		eval(features.isMatchingRegularExpression("^Fig")==true)
	
	then
		chunk.setType(chunk.TYPE_FIGURE_LEGEND);
end

rule "Figure Legend 2"
activation-group "blockClassification"

	when
		  ChunkFeatures(mostPopularFontSize==8)
	    ChunkFeatures(lastClassification=="figureLegend")
	    ChunkFeatures(chunkTextLength>30)
	
	then
		chunk.setType(chunk.TYPE_FIGURE_LEGEND);
end

rule "Figure Legend 3"
activation-group "blockClassification"
	
	when
		  ChunkFeatures(mostPopularFontSize==8)
	    features:ChunkFeatures()
		eval(features.hasNeighboursOfType("figureLegend",features.WEST)==true)
	   
	    
	then
		chunk.setType(chunk.TYPE_FIGURE_LEGEND);
end

rule "Table 1"
activation-group "blockClassification"
salience 4
	when
		ChunkFeatures(heightDifferenceBetweenChunkWordAndDocumentWord<=-2)
	    #eval(chunk.getNumberOfLine()==1)
	    features:ChunkFeatures()
		eval(features.isMatchingRegularExpression("^(Tab|TABL|A\\s*bbr)")==true)
	   
	    
	then
		chunk.setType(chunk.TYPE_TABLE);
end

rule "Table 2"
activation-group "blockClassification"
salience 4
	when
		ChunkFeatures(heightDifferenceBetweenChunkWordAndDocumentWord<=-2)
	    ChunkFeatures(lastClassification=="table")
	    
	then
		chunk.setType(chunk.TYPE_TABLE);
end
